# Supplementary material for: Evaluating Population-Level Interventions and Exposures for Suicide Prevention
Source: Crisis. 2024 May 21;46(1):50–5. doi: 10.1027/0227-5910/a000961 (PMC11783171; doi:10.1027/0227-5910/a000961)
Supplement: Supplementary file 2 [file cri_46_1_50_esm2.csv]

suicides	period	time
53	0	28
121	1	28
