# Supplementary material for: Evaluating Population-Level Interventions and Exposures for Suicide Prevention
Source: Crisis. 2024 May 21;46(1):50–5. doi: 10.1027/0227-5910/a000961 (PMC11783171; doi:10.1027/0227-5910/a000961)
Supplement: Supplementary file 3 [file cri_46_1_50_esm3.csv]

year	arm	suicides	period	time
1993	0	8	0	1
1994	0	6	0	1
1995	0	6	0	1
1996	0	3	0	1
1997	0	9	0	1
1998	0	12	0	1
1999	0	14	0	1
2000	0	9	0	1
2001	0	14	0	1
2002	0	13	0	1
2003	0	17	0	1
2004	0	11	1	1
2005	0	14	1	1
2006	0	17	1	1
2007	0	9	1	1
2008	0	6	1	1
2009	0	9	1	1
2010	0	11	1	1
2011	0	10	1	1
2012	0	7	1	1
2013	0	11	1	1
2014	0	16	1	1
1993	1	8	0	1
1994	1	6	0	1
1995	1	7	0	1
1996	1	11	0	1
1997	1	15	0	1
1998	1	19	0	1
1999	1	5	0	1
2000	1	8	0	1
2001	1	7	0	1
2002	1	19	0	1
2003	1	0	0	1
2004	1	0	1	1
2005	1	0	1	1
2006	1	0	1	1
2007	1	1	1	1
2008	1	0	1	1
2009	1	0	1	1
2010	1	0	1	1
2011	1	0	1	1
2012	1	0	1	1
2013	1	0	1	1
2014	1	0	1	1
