# Supplementary material for: Evaluating Population-Level Interventions and Exposures for Suicide Prevention
Source: Crisis. 2024 May 21;46(1):50–5. doi: 10.1027/0227-5910/a000961 (PMC11783171; doi:10.1027/0227-5910/a000961)
Supplement: Supplementary file 4 [file cri_46_1_50_esm4.csv]

date	time	period	suicides	pop
660	1	0	60	402400
661	2	0	75	403000
662	3	0	65	403500
663	4	0	56	404000
664	5	0	58	404400
665	6	0	43	404900
666	7	0	64	405300
667	8	0	70	405700
668	9	0	49	406200
669	10	0	60	406600
670	11	0	65	407100
671	12	0	57	407500
672	13	0	63	408200
673	14	0	65	408900
674	15	0	60	409500
675	16	0	46	410100
676	17	0	41	410800
677	18	0	55	411400
678	19	0	52	412000
679	20	0	59	412600
680	21	0	49	413200
681	22	0	65	413700
682	23	0	61	414300
683	24	0	63	414800
684	25	0	75	415500
685	26	0	72	416300
686	27	0	77	417000
687	28	0	56	417600
688	29	0	54	418300
689	30	0	63	418900
690	31	0	59	419500
691	32	0	70	420000
692	33	0	64	420600
693	34	0	79	421100
694	35	0	70	421600
695	36	0	64	422200
696	37	0	72	422900
697	38	0	67	423700
698	39	0	68	424500
699	40	0	51	425200
700	41	0	54	425800
701	42	0	61	426500
702	43	0	57	427100
703	44	0	58	427800
704	45	0	66	428400
705	46	0	72	429100
706	47	0	79	429700
707	48	0	63	430300
708	49	0	66	431100
709	50	0	67	431800
710	51	0	58	432500
711	52	0	67	433100
712	53	0	66	433700
713	54	0	45	434300
714	55	0	76	434900
715	56	0	58	435500
716	57	0	62	436100
717	58	0	69	436600
718	59	0	63	437200
719	60	0	59	437800
720	61	0	74	438400
721	62	1	75	439000
722	63	1	68	439600
723	64	1	65	440200
724	65	1	69	440800
725	66	1	53	441500
726	67	1	50	442100
727	68	1	54	442700
