# Supplementary material for: Evaluating Population-Level Interventions and Exposures for Suicide Prevention
Source: Crisis. 2024 May 21;46(1):50–5. doi: 10.1027/0227-5910/a000961 (PMC11783171; doi:10.1027/0227-5910/a000961)
Supplement: Supplementary file 5 [file cri_46_1_50_esm5.do]

/* --------------- */
/* Import the data */
/* --------------- */

// Pre-post design
import delimited "Ladwig.csv", varnames(1) clear 

label var suicides "Number of suicides"
label var period "Pre or post exposure period"
label var time "Observation time (days)"

label define period 0 "Pre-exposure" 1 "Post-exposure"
label values period period

label data "Ladwig et al., 2012. Type -notes- for DOI"
notes: Original study available from https://doi.org/10.1016/j.jad.2011.09.044

save "Ladwig", replace

// Difference-in-difference design
import delimited "Sinyor.csv", varnames(1) clear

label var suicides "Number of suicides"
label var period "Pre or post exposure period"
label var year "Year"
label var arm "Experimental or Control Arm"
label var time "Observation time (in years)"

label define period 0 "Pre-exposure" 1 "Post-exposure"
label values period period

label define arm 0 "Control" 1 "Experimental"
label values arm arm

label data "Sinyor et al. 2017, type -notes- for link to study"
notes: Original study available from: https://bmjopen.bmj.com/content/7/5/e015299

order year arm period suicides time
 
save "Sinyor", replace

// Poisson regression with time effects
import delimited "Leske.csv", varnames(1) clear

format date %tm
label var date "Year and month"
label var time "Time"
label var period "Pre or post exposure period"
label var suicides "Number of suicides"
label var pop "Population size"

label define period 0 "Pre-exposure" 1 "Post-exposure"
label values period period

label data "Leske et al. 2021, type -notes- for link to study"
notes: Original study available from: https://doi.org/10.1016/S2215-0366(20)30435-1 

save "Leske", replace

/* -------- */
/* Analysis */
/* -------- */

/* pre-post design */
use "Ladwig", clear
list 

ir suicides period time

poisson suicides i.period, exposure(time) nolog
lincom _b[_cons], eform
lincom _b[_cons] + _b[1.period], eform
lincom _b[1.period], eform

/* difference-in-difference design */
use "Sinyor", clear
list in 1/5

ir suicides period time if arm == 1
ir suicides period time if arm == 0

di .0095238 / 1.09009

poisson suicides i.arm i.period 1.arm#1.period, exposure(time) nolog
lincom _b[_cons] + _b[1.arm] + _b[1.period] + _b[1.arm#1.period], eform
lincom _b[_cons] + _b[1.arm], eform
lincom _b[_cons] + _b[1.period], eform
lincom _b[_cons], eform
lincom _b[1.arm#1.period], eform


/* Poisson regression incorporating time effects */
use "Leske", clear
list in 1/5

// linear time trend
glm suicides i.period time, exposure(pop) family(Poisson) link(log) scale(x2) nolog
lincom _b[1.period], eform

// polynomials
gen time2 = time^2

glm suicides i.period time time2, exposure(pop) family(Poisson) link(log) scale(x2) nolog
lincom _b[1.period], eform

// restricted cubic splines
mkspline t = time, cubic displayknots

glm suicides i.period t1 t2 t3 t4, exposure(pop) family(Poisson) link(log) scale(x2) nolog
lincom _b[1.period], eform

// fractional polynomials
fp <time>, scale all replace: glm suicides i.period <time>, exposure(pop) ///
	family(Poisson) link(log) scale(x2) nolog
lincom _b[1.period], eform

// seasonality
gen degrees=(time/12)*360
gen cos_1 = cos(1 * _pi * degrees/180)
gen cos_2 = cos(2 * _pi * degrees/180)
gen sin_1 = sin(1 * _pi * degrees/180)
gen sin_2 = sin(2 * _pi * degrees/180)

glm suicides i.period time cos_* sin_*, exposure(pop) ///
	family(Poisson) link(log) scale(x2) nolog
lincom _b[1.period], eform

// fractional polynomials and seasonality
fp <time>, scale all replace: glm suicides i.period <time> cos_* sin_*, exposure(pop) ///
	family(Poisson) link(log) scale(x2) nolog
lincom _b[1.period], eform

// restricted cublic splines and seasonality
glm suicides i.period t1 t2 t3 t4 cos_* sin_*, exposure(pop) ///
	family(Poisson) link(log) scale(x2) nolog
lincom _b[1.period], eform

// level and slope change (ITS)
gen slope = sum(period)
 
glm suicides i.period slope time, exposure(pop) ///
 	family(Poisson) link(log) scale(x2) nolog
 
lincom 1.period, eform
lincom time + slope, eform 
