# Supplementary material for: Evaluating Population-Level Interventions and Exposures for Suicide Prevention
Source: Crisis. 2024 May 21;46(1):50–5. doi: 10.1027/0227-5910/a000961 (PMC11783171; doi:10.1027/0227-5910/a000961)
Supplement: Supplementary file 6 [file cri_46_1_50_esm6.R]

#Code to input data and run all analyses in R

#packages to install (as required):
#install.packages("tidyverse") #data management
#install.packages("epiR") #Incidence rate tables
#install.packages("multicomp") #linear combinations
#install.packages("broom") #tidying regression output
#install.packages("rms") #restricted cubic splines
#install.packages("mfp") #multivariate fractional polynomials

#libraries
library(tidyverse)
library(epiR)
library(multcomp)
library(broom)
library(rms)
library(mfp)

#clear the workspace
rm(list = ls())

#set working directory to the location of this .R file
setwd(dirname(rstudioapi::getActiveDocumentContext()$path))

#1 Importing read in .csv files
ladwig <- read.csv("Ladwig.csv") %>%
  mutate(period = factor(period, levels = c(0, 1), labels = c("Pre-exposure", "Post-exposure"))) #add descriptive labels for period

sinyor <- read.csv("Sinyor.csv") %>%
    mutate(period = factor(period, levels = c(0, 1), labels = c("Pre-exposure", "Post-exposure")),
           arm = factor(arm, levels = c(0, 1), labels = c("Control", "Experimental")))

leske <- read.csv("Leske.csv") %>%
  mutate(period = factor(period, levels = c(0, 1), labels = c("Pre-exposure", "Post-exposure")))


#2 pre-post design----
#In order to use the EpiR package, which mimics the results of the "ir" function in STATA, we need to rearrange the 2x2 table
ladwig_2x2 <- ladwig %>%
  arrange(desc(period)) %>% # we need the exposed line on top
  dplyr::select(-period) %>%
  mutate_all(as.numeric) #make sure all values are interpreted as numbers

  #view the results
  ladwig_2x2

#produce a table of statistics similar to STATA's "ir" function
epi.2by2(
  dat = as.table(as.matrix(ladwig_2x2)), #input needs to be in Table class
  method = "cohort.time",
  conf.level = 0.95,
  units = 1,
  digits = 4,
  outcome = "as.columns"
)

#Obtain the results with poisson regression
model_pre_post <- glm(suicides ~ period + offset(log(time)), family = "poisson", data = ladwig)

  #tidy the output
  tidy(model_pre_post) %>%
    bind_cols(confint.default(model_pre_post)) #add the confidence interval

#linear combination intercept only
lincom1_pre_post <- glht(model_pre_post, linfct = matrix(c(1, 0), 1)) #set up a 1 row matrix, with binary weights for each model term

  #tidy the output
  tidy(lincom1_pre_post) %>%
    bind_cols(exp(confint.default(lincom1_pre_post)), exp_b = exp(coef(lincom1_pre_post))) %>% 
    mutate(se_eform = sqrt(exp_b^2 * diag(vcov(lincom1_pre_post)))) %>% #obtain the standard error of a transformed parameter using Delta Method (as STATA's eform does)
    dplyr::select(exp_b, se_eform, statistic : `97.5 %`) #select the columns of interest

#linear combination intercept + period
lincom2_pre_post <- glht(model_pre_post, linfct = matrix(c(1, 1), 1))

  #tidy the output
  tidy(lincom2_pre_post) %>%
    bind_cols(exp(confint.default(lincom2_pre_post)), exp_b = exp(coef(lincom2_pre_post))) %>% 
    mutate(se_eform = sqrt(exp_b^2 * diag(vcov(lincom2_pre_post)))) %>% 
    dplyr::select(exp_b, se_eform, statistic : `97.5 %`)

#linear combination period only
lincom3_pre_post <- glht(model_pre_post, linfct = matrix(c(0, 1), 1))

  #tidy the output
  tidy(lincom3_pre_post) %>%
    bind_cols(exp(confint.default(lincom3_pre_post)), exp_b = exp(coef(lincom3_pre_post))) %>% 
    mutate(se_eform = sqrt(exp_b^2 * diag(vcov(lincom3_pre_post)))) %>% 
    dplyr::select(exp_b, se_eform, statistic : `97.5 %`)

#3.The difference in difference design----

#TO use the EpiR package, we first need to create a 2 x 2 table for each arm like the Ladwig table above, with exposed period numbers on the top line.
sinyor_arm_0 <- sinyor %>%
  filter(arm == "Control") %>% #filter arm 0
  group_by(period) %>%
  summarise(suicides = sum(suicides), time = sum(time)) %>%
  ungroup() %>%
  arrange(desc(period)) %>%
  dplyr::select(suicides, time) 
  
sinyor_arm_1 <- sinyor %>%
  filter(arm == "Experimental") %>% #filter arm 1
  group_by(period) %>%
  summarise(suicides = sum(suicides), time = sum(time)) %>%
  ungroup() %>%
  arrange(desc(period)) %>%
  dplyr::select(suicides, time)

#IR table arm 1
epi_table_arm_1 <- epi.2by2(
  dat = as.table(as.matrix(sinyor_arm_1)),
  method = "cohort.time",
  conf.level = 0.95,
  units = 1,
  digits = 4,
  outcome = "as.columns") 

 #view results arm 1 
 epi_table_arm_1

#IR table arm 0
epi_table_arm_0 <- epi.2by2(
  dat = as.table(as.matrix(sinyor_arm_0)),
  method = "cohort.time",
  conf.level = 0.95,
  units = 1,
  digits = 4,
  outcome = "as.columns")

  #view results arm 0 
  epi_table_arm_0

  #compute the rate-ratio between arms
  epi_table_arm_1$massoc.summary$est[1] / epi_table_arm_0$massoc.summary$est[1] 

#Produce the rate ratio using a poisson model with offset term for time
model_multi_arm <- glm(suicides ~ arm * period + offset(log(time)), family = "poisson", data = sinyor)

  #tidy the output
  tidy(model_multi_arm) %>%
    bind_cols(confint.default(model_multi_arm)) 

#linear combination all coefficients (inc. intercept)
lincom1_multi_arm <- glht(model_multi_arm, linfct = matrix(c(1, 1, 1, 1), 1))

  #tidy the output
  tidy(lincom1_multi_arm) %>%
    bind_cols(exp(confint.default(lincom1_multi_arm)), exp_b = exp(coef(lincom1_multi_arm))) %>% 
    mutate(se_eform = sqrt(exp_b^2 * diag(vcov(lincom1_multi_arm)))) %>% 
    dplyr::select(exp_b, se_eform, statistic : `97.5 %`)

#linear combination intercept + arm
lincom2_multi_arm <- glht(model_multi_arm, linfct = matrix(c(1, 1, 0, 0), 1))

  #tidy the output
  tidy(lincom2_multi_arm) %>%
    bind_cols(exp(confint.default(lincom2_multi_arm)), exp_b = exp(coef(lincom2_multi_arm))) %>% 
    mutate(se_eform = sqrt(exp_b^2 * diag(vcov(lincom2_multi_arm)))) %>% 
    dplyr::select(exp_b, se_eform, statistic : `97.5 %`)

#linear combination intercept + period
lincom3_multi_arm <- glht(model_multi_arm, linfct = matrix(c(1, 0, 1, 0), 1))

  #tidy the output
  tidy(lincom3_multi_arm) %>%
    bind_cols(exp(confint.default(lincom3_multi_arm)), exp_b = exp(coef(lincom3_multi_arm))) %>% 
    mutate(se_eform = sqrt(exp_b^2 * diag(vcov(lincom3_multi_arm)))) %>% 
    dplyr::select(exp_b, se_eform, statistic : `97.5 %`)

#linear combination intercept only
lincom4_multi_arm  <- glht(model_multi_arm, linfct = matrix(c(1, 0, 0, 0), 1))

  #tidy the output
  tidy(lincom4_multi_arm) %>%
    bind_cols(exp(confint.default(lincom4_multi_arm)), exp_b = exp(coef(lincom4_multi_arm))) %>% 
    mutate(se_eform = sqrt(exp_b^2 * diag(vcov(lincom4_multi_arm)))) %>% 
    dplyr::select(exp_b, se_eform, statistic : `97.5 %`)

#linear combination interaction only
lincom5_multi_arm <- glht(model_multi_arm, linfct = matrix(c(0, 0, 0, 1), 1))

  #tidy the output
  tidy(lincom5_multi_arm) %>%
    bind_cols(exp(confint.default(lincom5_multi_arm)), exp_b = exp(coef(lincom5_multi_arm))) %>% 
    mutate(se_eform = sqrt(exp_b^2 * diag(vcov(lincom5_multi_arm)))) %>% 
    dplyr::select(exp_b, se_eform, statistic : `97.5 %`)

#4. Poisson regression incorporating time effects----

#4.1 The basic linear time trend (ltt) model
model_ltt <-
  glm(suicides ~ period + time + offset(log(pop)),
      family = "quasipoisson", #setting the family to "quasipoisson" adjusts standard errors for overdispersion (which mimics STATA's "scale(x2)" command)
      data = leske)

  #tidy the output
  tidy(model_ltt) %>%
    bind_cols(confint.default(model_ltt))

#linear combination - period
lincom1_ltt <- glht(model_ltt, linfct = matrix(c(0, 1, 0), 1))

  #tidy the output
  tidy(lincom1_ltt) %>%
    bind_cols(exp(confint.default(lincom1_ltt)), exp_b = exp(coef(lincom1_ltt))) %>% 
    mutate(se_eform = sqrt(exp_b^2 * diag(vcov(lincom1_ltt)))) %>% 
    dplyr::select(exp_b, se_eform, statistic : `97.5 %`)

#4.2 Accounting for non-linear long term time trends 
  
#polynomials
model_poly <- glm(suicides ~ period + time + time2 + offset(log(pop)), family="quasipoisson", 
                    data=leske %>% mutate(time2 = time^2)) #add the polynomial variable
 
  #tidy the output
  tidy(model_poly) %>%
    bind_cols(confint.default(model_poly))
 
#linear combination - period
lincom1_poly <- glht(model_poly, linfct = matrix(c(0, 1, 0, 0), 1)) 
 
  #tidy the output
  tidy(lincom1_poly) %>% 
    bind_cols(exp(confint.default(lincom1_poly)), exp_b = exp(coef(lincom1_poly))) %>% 
    mutate(se_eform = sqrt(exp_b^2 * diag(vcov(lincom1_poly)))) %>% 
    dplyr::select(exp_b, se_eform, statistic : `97.5 %`)
  
#restricted cubic splines
model_rspline <- glm(suicides ~ period + rcs(time, parms = c(5, 18.975, 34.5, 50.025, 64)) + #the same knots STATA uses by default
                      offset(log(pop)), family="quasipoisson", 
                      data=leske) 

  #tidy the output
  tidy(model_rspline) %>%
    bind_cols(confint.default(model_rspline))
  
#linear combination - period
lincom1_rspline <- glht(model_rspline, linfct = matrix(c(0, 1, 0, 0, 0, 0), 1)) 
  
  #tidy the output
  tidy(lincom1_rspline) %>% 
    bind_cols(exp(confint.default(lincom1_rspline)), exp_b = exp(coef(lincom1_rspline))) %>% 
    mutate(se_eform = sqrt(exp_b^2 * diag(vcov(lincom1_rspline)))) %>% 
    dplyr::select(exp_b, se_eform, statistic : `97.5 %`)

#fractional polynomials
mfp(suicides ~ period + fp(time, scale = FALSE) + offset(log(pop)), family="quasipoisson", data=leske, verbose = TRUE)
           #note that R automatically optimises the modelling solution, which in this case results in the return of the original linear time trend model results. 
           #This occurs since the addition of fractional polynomials does not improve the solution (as is also evident in the STATA output). 

#4.3 Accounting for short-term seasonality trends    
#seasonality model
model_season <- glm(suicides ~ period + time + cos_1 + cos_2 + sin_1 + sin_2 + offset(log(pop)), family = "quasipoisson",
    data = leske %>% mutate(degrees = (time / 12) * 360,
                            cos_1 = cos(1 * pi * degrees / 180),
                            cos_2 = cos(2 * pi * degrees / 180),
                            sin_1 = sin(1 * pi * degrees / 180),
                            sin_2 = sin(2 * pi * degrees / 180))) #make the seasonality terms
  
  #tidy the output
  tidy(model_season) %>%
    bind_cols(confint.default(model_season))
  
#linear combination - period
lincom1_season <- glht(model_season, linfct = matrix(c(0, 1, 0, 0, 0, 0, 0), 1)) 
  
  #tidy the output
  tidy(lincom1_season) %>% 
    bind_cols(exp(confint.default(lincom1_season)), exp_b = exp(coef(lincom1_season))) %>% 
    mutate(se_eform = sqrt(exp_b^2 * diag(vcov(lincom1_season)))) %>% 
    dplyr::select(exp_b, se_eform, statistic : `97.5 %`)
  

#4.4 Combining long and short-term trends     
 
#fractional polynomials and seasonality
mfp(suicides ~ period + fp(time, scale = FALSE) + cos_1 + cos_2 + sin_1 + sin_2 + offset(log(pop)),
                              family = "quasipoisson",
                              verbose = TRUE,
                              data = leske %>% mutate(degrees = (time / 12) * 360,
                                                      cos_1 = cos(1 * pi * degrees / 180),
                                                      cos_2 = cos(2 * pi * degrees / 180),
                                                      sin_1 = sin(1 * pi * degrees / 180),
                                                      sin_2 = sin(2 * pi * degrees / 180))) 
#returns the results of the basic time and seasonality model
  
#restricted cubic splines and seasonality
model_season_cspline <- glm(suicides ~ period + rcs(time, parms = c(5, 18.975, 34.5, 50.025, 64)) + cos_1 + cos_2 + sin_1 + sin_2 + offset(log(pop)),
                      family = "quasipoisson",
                      data = leske %>% mutate(degrees = (time / 12) * 360,
                                              cos_1 = cos(1 * pi * degrees / 180),
                                              cos_2 = cos(2 * pi * degrees / 180),
                                              sin_1 = sin(1 * pi * degrees / 180),
                                              sin_2 = sin(2 * pi * degrees / 180))) 
 
  #tidy the output
  tidy(model_season_cspline) %>%
    bind_cols(confint.default(model_season_cspline))
  
#linear combination - period
lincom1_season_cspline <- glht(model_season_cspline, linfct = matrix(c(0, 1, 0, 0, 0, 0, 0, 0, 0, 0), 1)) 
  
  #tidy the output
  tidy(lincom1_season_cspline) %>% 
    bind_cols(exp(confint.default(lincom1_season_cspline)), exp_b = exp(coef(lincom1_season_cspline))) %>% 
    mutate(se_eform = sqrt(exp_b^2 * diag(vcov(lincom1_season_cspline)))) %>% 
    dplyr::select(exp_b, se_eform, statistic : `97.5 %`)

#4.5 Accounting for level and slope changes
  model_level_slope_change <- glm(suicides ~ period + slope + time + offset(log(pop)), family = "quasipoisson", 
                                    data = leske %>% 
                                    mutate(period = case_when(period == "Post-exposure" ~ 1,
                                                              period == "Pre-exposure" ~ 0)) %>%
                                    mutate(slope = cumsum(period))) #add the slope variable
  
  #tidy the output
  tidy(model_level_slope_change) %>%
    bind_cols(confint.default(model_level_slope_change))
  
#linear combination - period
lincom1_level_slope_change <- glht(model_level_slope_change, linfct = matrix(c(0, 1, 0, 0), 1)) 
  
  #tidy the output
  tidy(lincom1_level_slope_change) %>% 
    bind_cols(exp(confint.default(lincom1_level_slope_change)), exp_b = exp(coef(lincom1_level_slope_change))) %>% 
    mutate(se_eform = sqrt(exp_b^2 * diag(vcov(lincom1_level_slope_change)))) %>% 
    dplyr::select(exp_b, se_eform, statistic : `97.5 %`)

#linear combination - time + slope
lincom2_level_slope_change <- glht(model_level_slope_change, linfct = matrix(c(0, 0, 1, 1), 1))
  
  #tidy the output
  tidy(lincom2_level_slope_change) %>% 
    bind_cols(exp(confint.default(lincom2_level_slope_change)), exp_b = exp(coef(lincom2_level_slope_change))) %>% 
    mutate(se_eform = sqrt(exp_b^2 * diag(vcov(lincom2_level_slope_change)))) %>% 
    dplyr::select(exp_b, se_eform, statistic : `97.5 %`)
  
  
  
